# Supplementary material for: Resveratrol as a potential natural compound to ameliorate cognitive impairment in aluminum-exposed mice: impacts on behavior, purinergic system, and brain inflammation
Source: Metab Brain Dis. 2026 May 19;41(1):96. doi: 10.1007/s11011-026-01859-z (PMC13183731; doi:10.1007/s11011-026-01859-z)
Supplement: Supplementary file 1 — Supplementary Material 1 (XLSX 21.7 KB) [file 11011_2026_1859_MOESM1_ESM.xlsx]

## Sheet: Figure 2
a. Number of crossings recorded during the OFT, representing horizontal exploratory activity
	Control										CIT										RSV
Control	106	118	93	121	133						124	149	132	104	122	121	154	158	109		112	149	123	103	123	107	107
Al 50 mg/kg	154	146	221								121	112	90	105	81	132					76	64	79	76	49	78

## Sheet: Figure 3
a. Short-term memory index	NC		Citrate		RSV
Control	30	29	38	37	26	28
Al 50 mg/kg	31.8	33	30	29	46	45
b. Distance traveled	Control										CIT										RSV
Control	32	33	30	31							36	39	45	42	35	37	45	34			28	30	35	27	45	29
Al 50 mg/kg	45	61	45	40							31	28	42	32	38	22	29	39	43		26	26	24	21
c. Immobility time	Control										CIT										RSV
Control	225	247	340								241	312	225	323	257	100	147	327			241	243	209	204
Al 50 mg/kg	509	119	144	105							1431	1472	1485	904	1597						908	790	675
d. Mean speed	Control										CIT										RSV
Control	74	108		111	120	129					116	124	113	92	152						99	117	90	96
Al 50 mg/kg	150	133	203	108	97	140	105				125	87	98	131	142	86					80	70
e. Long-term memory index	NC		Citrate		RSV
Control	16	15	34.5	35	33	34
Al 50 mg/kg	33	32	36	35	44	42
f. Distance traveled	Control										CIT										RSV
Control	24	40	22.582	35.906	31.692	43.987						30	27	29	30	32	29	31			30	34	37	44	28	37	28	38	33
Al 50 mg/kg	62	58	53									17	18	19	22	17					18	16		10	12	10	16
g. Immobility time	Control										CIT										RSV
Control	135	499	310								943	1169	626	1021	1105						658	446	613	979
Al 50 mg/kg	235	140	232								1485	1431	1472	2522	904	1597					1051	1779	1494	1461	1544
h. Mean speed	Control										CIT										RSV
Control	81	133	75	52	120	66	106				82	99	70	90	96	98	141	106	119	103	101	114	124	146	92	123	93	126	109
Al 50 mg/kg	206	192	178								55	101	58	67	72	56	106	92			61	54	32	41	33	52

## Sheet: Figure 4
a. Y maze	Control										CIT										RSV
Control	100	100	100	100	100	100	100	100	100	100	141.177	120	104.546	105.556	126.087	131.579	140.909	131.818			129.412	140	95.4545	116.667	105	91.3043	121.053	81.8182
Al 50 mg/kg	170.588	191.667	206.667								147.059	100	95.4545	105.556	95						105.882	77.2727	105.556	105	73.913
b. Distance Y maze	Control										CIT										RSV
Control	47	40	45	51	42	53	49	49	49		44	47	53	56	53	49	52	47			44	45	52	52	41	45	49	47
Al 50 mg/kg	49	48	63		58	50	59				62	61	45	51	49	64	53	64			56	48	58

## Sheet: Figure 5
a. ATP	Control										CIT										RSV
Control	23.6912	31.5758	25.8821	21.8542	26.5241	21.9367	18.9603	23.1136	26.7357	24.171	23.4507	21.6813	19.5783	19.8015	23.8141	25.5019	32.697	27.5277	26.8609	29.2995	18.3154	23.2444	19.5093	21.8818	17.681	13.5905	17.6824	15.3353	18.5284	19.9278
Al 50 mg/kg	46.642	59.1833	51.3093	45.6345	50.6841	44.2898	48.5366	48.6972	47.8095	52.5457	51.8791	48.2761	48.5457	48.6298	44.7814	50.5951	57.9455	58.7863	54.0688	44.2931	26.9721	18.5845	16.2159	20.4834	19.0998	17.2404	19.777	18.2221	22.3517	11.9341
b. ADP	Control										CIT										RSV
Control	27.8099	17.7941	13.6386	21.7273	16.2776	33.8342	20.6681	21.5154	19.422	25.8974	17.4902	22.721	14.8935	16.9285	26.6285	18.7331	29.0602	22.9005	23.4981		19.02	18.7463	18.8232	17.9526	21.8346	20.8069	19.9283	20.8947
Al 50 mg/kg	20.3707	23.2054	20.4836	22.6969	26.9912	19.7566	24.5429	29.1701			19.5352	17.7779	26.5473	28.9027	37.2354	29.1608	17.6312	23.453			15.7666	13.9146	14.4317	12.2642	13.3413	14.1643	13.3417
c. AMP	Control										CIT										RSV
Control	27.7213	13.5416	20.8016	24.5256	14.2533	29.5737	14.5482	20.6372			19.8724	15.7256	18.7983	20.575	18.8019	17.3024					25.195	23.362	20.5667	28.4452	32.8594	29.544
Al 50 mg/kg	21.1315	22.7361	24.9801	13.2621	17.5241	22.9095	20.369	20.5313	17.6122		15.2265	13.5482	25.8969	21.0568	23.7492	12.0631					20.3002	19.2798	31.0847	35.5076	30.1312	29.0132
d. ADA	Control										CIT										RSV
Control	2.62481	2.68245	2.86129	3.39852	4.23353	3.41586	2.98548	3.02134	4.24485	2.79227	2.82554	3.96584	3.58671	3.84865	4.72796	3.40293	5.78594	3.39032	5.71216	2.98899	3.12265	4.53449	4.35219	4.57369	3.66856	4.40755	3.67644	2.32306	2.9664	2.05395
Al 50 mg/kg	5.04491	5.6341	5.96322	3.72242	4.66566	3.7218	3.90081	4.65857	3.92152	3.61304	5.08756	4.93741	5.90423	4.39214	5.19506	4.45302	5.60947	4.5193	5.17415	5.2576	2.60523	2.27131	4.46929	2.9258	3.10227	2.99463	2.67174	3.54401	3.19434	3.46018

## Sheet: Figure 6
a. A1R	Control			CIT			RSV
Control	100	100	100	81.0744	95.763		79.8653	100.205
Al 50 mg/kg	127.249	117.697	127.218	106.077	116.052	90.9648	80.4098	86.4519
b. A2AR	Control			CIT			RSV
Control	100	100	100	121	78.7934	128.88	80.2969	72.9492	117.371
Al 50 mg/kg	126.236	130.193	132.674	130.215	187.45	130.201	96.2311	102.243	66.8062
c. BDNF	Control					CIT							RSV
Control	100	100	100	100	100	93.1593	116.482	120.72	93.1593	90.4215	94.9641	87.0319	137.358	215.663	135.664	142.682	154.784
Al 50 mg/kg	67.335	75.7959	90.4238	76.3799	68.0628	84.5624	96.9089	75.2388					167.04	147.764	120.216	142.701
d. P2X7R	Control					CIT		RSV
Control	100	100	100	100	100	90.3649	66.5111	100.991	76.8281	76.3364
Al 50 mg/kg	245.559	132.866	145.828	198.13	145.828	146.718	163.414	122.77	91.6443
e. NLRP3	Control		CIT			RSV
Control	100	100	121	128.88	95.7771	72.9492	70.1231	80.2969
Al 50 mg/kg	176.756	117.1	219.585	187.45		96.2311	102.243	66.8062
f. IL-1β	Control			CIT			RSV
Control	100	100	100	154.896	94.9112	97.5137	81.5399	79.2659	79.6935	154.784
Al 50 mg/kg	175.498	178.835	208.48	188.416	274.545		111.043	55.4608	48.3181	142.701
